# Supplementary material for: Chemical Profile of Kumquat (Citrus japonica var. margarita) Essential Oil, In Vitro Digestion, and Biological Activity
Source: Foods. 2024 Nov 6;13(22):3545. doi: 10.3390/foods13223545 (PMC11594046; doi:10.3390/foods13223545)
Supplement: Supplementary file 1 [file foods-13-03545-s001.zip]

Archive with 1 entries (1 files):
- foods-3281313-supplementary.pdf
